# Supplementary material for: Effect of Intermittent vs. Continuous Energy Restriction on Visceral Fat: Protocol for The Healthy Diet and Lifestyle Study 2 (HDLS2)
Source: Nutrients. 2024 May 14;16(10):1478. doi: 10.3390/nu16101478 (PMC11123735; doi:10.3390/nu16101478)
Supplement: Supplementary file 1 [file nutrients-16-01478-s001.zip]

Archive with 1 entries (1 files):
- nutrients-2952341-supplementary.pdf
